# Supplementary material for: Galnt1 Is Required for Normal Heart Valve Development and Cardiac Function
Source: PLoS One. 2015 Jan 23;10(1):e0115861. doi: 10.1371/journal.pone.0115861 (PMC4304789; doi:10.1371/journal.pone.0115861)
Supplement: S1 Table — Wild type (n = 17) and Galnt1-/- (n = 19) valve thickness measurements (AoV, PV, MV, TV) from histological sections and comparison of PA and LVOT pulsed waved Doppler measurements and LV functional data in adult mice. Bold font indicates impairment seen by echocardiography, based on normal measurements for wild type (B6) mice imaged at the NHLBI mouse facility (bottom). AoV, aortic valve, PV, pulmonary valve, MV mitral valve, TV, tricuspid valve; LV, left ventricle; RV, right ventricle; LVOT, left ventricle outflow tract; PA, pulmonary artery; EF, ejection fraction; FS, fractional shortening. (XLSX) [file pone.0115861.s001.xlsx]

## Sheet: SUPPLEMENTAL TABLE 1
	Table S1
	Wild-type and Galnt1 Null 4-5 month-old mice Histological and Echocardiography Data
	Histolgical Data					Echocardiogrphy: Functional and pulsed waved Doppler Data
	Animal ID	Valve Thickness (mm)				Left Ventricle Outflow				Pulmonary Artery		Left Ventricle
	Galnt1+/+	Aortic	Pulmonary	Mitral	Tricuspid	Peak Grad (mmHg)	Peak Vel (mm/s)	Systole Vol (ml)	Diastole Vol (ml)	Peak Grad (mmHg)	Peak Vel (mm/s)	EF	FS
		Valve	Valve	Valve	Valve							(%)	(%)
	2429	45.5225		41.2625	31.2925	8	1414	24	52	2.358	767	54	27
	2587	82.22	57.9875	76.5775	25.7475	9.7	1556	39	83	2.88	848	53	27
	2611	50.765	52.985	48.055		6.26	1251	38	79	2.316	761	52	26
	2609	54.0125	52.3775		33.1525	8.213	1433	36	78	1.757	663	54	27.5
	2605	70.275		30.06	32.14	7.6	1380	45	90	2.345	764	50	25
	2623	58.5975	43.6125	37.3075	26.505	7.5	1371	44	89	1.887	687	50	25
	2621	76.9525	132.045	46.185	26.5	6.881	1312	33	81	2.475	787	58.8	31
	662	115.482	35.42	37.3	42.2775	4.6	1072	35	83	1.9	688	57.8	30.2
	664	71.04	48.1425	53.2325	39.88	4.7	1080	34.7	74	1.8	670	53.1	27
	665	64.9475	38.6275	71.2575	35.925	4.4	1048	35	82	1.7	657	57.5	30
	663	115.96	82.295	52.8275	44.65	4.2	1019	31	71.7	1.8	671	56.5	29.2
	673	70.7425	60.9175	47.9975	52.56	5.8	1209	31	80	2.3	755	61.1	32.4
	674	121.307	61.335	58.5525	51.555	4.7	1087	32	79.7	2.2	741	60	31.7
	669	68.0325	47.8075	53.8275	72.3575	5.3	1153	32.2	78.1	2	715	58.7	30.8
	667	80.5475	53.6275	68.8075	67.325	5.2	1138	33	73	1.3	569	54.6	28
	668	58.775	28.4519	55.86	63.5925	4.1	1007	23.4	57.4	2.1	722	59	30.8
	666	83.4275	49.3125		30.06	6	1228	37	88.6	2.6	801	58.5	30.7
	MEAN	75.8004	56.3296	51.9407	42.22	6.06788	1221.06	34.3118	77.6176	2.10106	721.529	55.8	28.7824
	Galnt1-/-	Aortic	Pulmonary	Mitral	Tricuspid	Peak Grad (mmHg)	Peak Vel (mm/s)	Systole Vol (ml)	Diastole Vol (ml)	Peak Grad (mmHg)	Peak Vel (mm/s)	EF	FS
		Valve	Valve	Valve	Valve							(%)	(%)
	2425	123.22			74.1	4.289	1035.4	40.5	75.2	12.9	1786	46.2	22.8
	2428	192.083		75.345	108.15	35	2947	54.5	104	3.543	941	47.6	24
	2427	216	231.225	90.865	117.16	53.4	3653.4	37	72	22	2330	48	24
	2488	114.678	306.875			53.5	3656	42	97	51.7	3595	57	30
	2486	86.4475	56.5	75.2225	97.35	9.13	1510	58	102	9.2	1515	43	21
	2612	238.5	184.675	86.5875		29	2691	168	199	4.3	1034	15.7	7.2
	2620	217.81	132.54	132.032		54.5	3687	120	183	2.242	748	34.6	17
	2603	99.8125	73.1	27.0725	18.9	5.727	1196	49	90	3	866	46	23
	661	211.675	147.25	93.875	101.375	37	3042	123	160	1.7	661	23.1	10.8
	660	259.925	77.3	89.825	62.75	49	3490	99.7	153	1.8	678	34.8	17
	659	139.305	150.95	118.875	74.45	7.6	1381	51	102.2	1.8	674	50.3	25.5
	653	254.625	215.05	95.545	58.0575	13.2	1814	47.6	99	3.5	931	52	26.5
	658	235	91.265	81.9275	112.975	79	4453	38.4	79.6	1.7	653	51.7	26.2
	655	267.35	188.525	182.81	85.645	15.1	1953	59.4	84	3	867	29.2	13.5
	656	226.825	172.993	97.225	66.09	9.1	1504	27.7	64.4	6	1225	57	29.4
	657	312	205.525	174.1	138.55	64.7	4020	78.7	136.5	2.1	726	42.4	21
	672	126.05	272.55	121.475	83.77	47.5	3446	69	122.4	41.1	3206	43.5	21.6
	678	153.815	206.7	88.165	85.7775	6	1228	39	89	10.4	1615	56.4	29.3
	677	199.925	146.265	60.1575	132.265	32	2829	60	113	2.4	774	46.8	23.5
	MEAN	193.423	168.193	99.4768	88.5853	31.8287	2607.15	66.4474	111.858	9.70447	1306.58	43.4368	21.7526
	Normal Echocardiograph Measurement Data
	B6 wild-type imaged at NHLBI Murine Phenotyping Core
	Left Ventricle Outflow			Pulmonary Artery		Left Ventricle
		Peak Grad (mmHg)	Peak Vel (mm/s)	Peak Grad (mmHg)	Peak Vel (mm/s)	Function EF %	Function FS %
	MEAN	6	1223	2	680	59	32
	SD	1.4	136	0.4	73	6.5	4.9
	N	n=76	n=76	n=77	n=77	n=115	n=70
	Table S1 Histological and Echocardiography data from each animal analyzed at 4-5 months allows for individualized direct comparison of morphological and functional changes. Wild type (n=17) and Galnt1-/- (n=19) valve thickness measurements (AoV, PV, MV, TV) from histological sections and comparison of PA and LVOT pulsed waved Doppler measurements and LV functional data in adult mice. Bold font in…
